# Supplementary material for: Transcriptome Analysis Reveals Effect of Dietary Probiotics on Immune Response Mechanism in Southern Catfish (Silurus meridionalis) in Response to Plesiomonas shigelloides
Source: Animals (Basel). 2023 Jan 28;13(3):449. doi: 10.3390/ani13030449 (PMC9913393; doi:10.3390/ani13030449)
Supplement: Supplementary file 1 [file animals-13-00449-s001.zip]

Archive with 1 entries (1 files):
- animals-2083742-supplementary.pdf
